# Supplementary material for: Performance of Plasma Phosphorylated tau-217 in Patients on the Continuum of Alzheimer’s Disease
Source: Int J Mol Sci. 2025 Jul 15;26(14):6771. doi: 10.3390/ijms26146771 (PMC12295251; doi:10.3390/ijms26146771)
Supplement: Supplementary file 1 [file ijms-26-06771-s001.zip]

Archive with 1 entries (1 files):
- ijms-3734329-supplementary.pdf
